# Supplementary material for: Efficacy of Topical Intervention for Recurrent Aphthous Stomatitis: A Network Meta-Analysis
Source: Medicina (Kaunas). 2022 Jun 7;58(6):771. doi: 10.3390/medicina58060771 (PMC9227309; doi:10.3390/medicina58060771)
Supplement: Supplementary file 1 [file medicina-58-00771-s001.zip]

Archive with 1 entries (1 files):
- medicina-1747928-supplementary.pdf
